# Supplementary material for: Influence of monaural auditory stimulation combined with music on brain activity
Source: Front Hum Neurosci. 2024 Jan 11;17:1311602. doi: 10.3389/fnhum.2023.1311602 (PMC10808332; doi:10.3389/fnhum.2023.1311602)
Supplement: Supplementary file 1 [file Data_Sheet_1.ZIP]

Archive with 2 entries (2 files):
- music data/Music.mp3
- music data/Music+.mp3
